# Supplementary material for: Metabolic Tolerance to Atmospheric Pressure of Two Freshwater Endemic Amphipods Mostly Inhabiting the Deep-Water Zone of the Ancient Lake Baikal
Source: Insects. 2022 Jun 24;13(7):578. doi: 10.3390/insects13070578 (PMC9325015; doi:10.3390/insects13070578)
Supplement: Supplementary file 1 [file insects-13-00578-s001.zip]

Archive with 4 entries (3 files):
- insects-1701879-supplementary/
- insects-1701879-supplementary/Supplementary Figures.pdf
- insects-1701879-supplementary/Table S1 Laboratory acclimation.xlsx
- insects-1701879-supplementary/Table S2 Raw data.xlsx
