# Supplementary material for: Metabolic Tolerance to Atmospheric Pressure of Two Freshwater Endemic Amphipods Mostly Inhabiting the Deep-Water Zone of the Ancient Lake Baikal
Source: Insects. 2022 Jun 24;13(7):578. doi: 10.3390/insects13070578 (PMC9325015; doi:10.3390/insects13070578)
Supplement: Supplementary file 1 [file insects-13-00578-s001.zip › insects-1701879-supplementary/Table S1 Laboratory acclimation.xlsx]

## Sheet: Schedule
MARCH 2015								MARCH 2016							APRIL 2016
Mo	Tu	We	Th	Fr	Sa	So		Mo	Tu	We	Th	Fr	Sa	So	Mo	Tu	We	Th	Fr	Sa	So
						1			1	2	3	4	5	6					1	2 O.albinus	3
2	3	4	5	6	7	8		7	8	9	10	11	12	13	4 O.flavus	5 O.albinus	6	7	8	9	10
9	10	11	12	13	14	15		14	15	16	17	18	19	20	11	12	13	14	15	16	17
16	17	18	19	20	21	22		21	22	23	24	25	26	27	18	19	20	21	22	23	24
23	24	25	26	27	28	29		28	29 O.albinus	30 O.flavus	31 O.flavus				25	26	27	28	29	30
30	31
In 2015 O.flavus and O.albinus were acclimated for 9-12 days								Installation of traps						In 2016 O.flavus was acclimated for 18-27, O.albinus was acclimated for 14-17 days
								Lifting the traps
								Water exchange during laboratory acclimation
								Feeding
								Fixing in liquid nitrogen
								t°C of water accidentally rose to 8°C in aquaria with O. flavus

## Sheet: Mortality during acclimation
Species	Year	Status	Depths
			100 m	150 m	200 m	300 m	500 m	All
O. flavus	2015	alive	738	179		182		1099
O. flavus	2015	dead	6	16		21		43
O. flavus	2015	mortality, %	0.806452	8.20513		10.3448		3.76532
O. flavus	2016	alive	290	130	314			734
O. flavus	2016	dead	8	10	13			31
O. flavus	2016	mortality, %	2.68456	7.14286	3.97554			4.05229
O. albinus	2015	alive			239	294		533
O. albinus	2015	dead			51	66		117
O. albinus	2015	mortality, %			17.5862	18.3333		18
O. albinus	2016	alive					550	550
O. albinus	2016	dead					136	136
O. albinus	2016	mortality, %					19.8251	19.8251
