# Supplementary material for: Metabolic Tolerance to Atmospheric Pressure of Two Freshwater Endemic Amphipods Mostly Inhabiting the Deep-Water Zone of the Ancient Lake Baikal
Source: Insects. 2022 Jun 24;13(7):578. doi: 10.3390/insects13070578 (PMC9325015; doi:10.3390/insects13070578)
Supplement: Supplementary file 1 [file insects-13-00578-s001.zip › insects-1701879-supplementary/Table S2 Raw data.xlsx]

## Sheet: Raw data
ID	Species	Year, group	Depth, m	ATP, umol/g	ADP, umol/g	AMP, umol/g	AEC, a.u.	Glucose, umol/g	Glycogen, umol/g	POD, nkat/mg of protein	GST, nkat/mg of protein	CAT, nkat/mg of protein	LDH, nkat/mg of protein	DC heptane, a.u.	TC heptane, a.u.	SB heptane, a.u.	DC isopropanol, a.u.	TC isopropanol, a.u.	SB isopropanol, a.u.
L1_Ofk_M1_271	O. flavus	2015, field	50	0.908262	0.237113	0.204962	0.760417	0.186207	4.62622	0.011509	8.78076	535.389	82.3648	0.797343	0.0432335	0.0168881	0.262161	0.121212	0.0215311
L1_Ofk_M2_272	O. flavus	2015, field	50	1.12796	0.290697	0.231754	0.77151	0.288688	5.8755	0.0200704	9.97069	403.828	22.6041	0.890897	0.0517626	0.0249888	0.284299	0.113422	0.0271174
L1_Ofk_M3_273	O. flavus	2015, field	50	0.696398	0.287934	0.226329	0.694137	0.164725	3.29224	0.0184978	10.8425	437.447	13.346	0.791354	0.0587031	0.0300341	0.300181	0.138963	0.0236429
L1_Ofk_M4_274	O. flavus	2015, field	50	1.27756	0.312024	0.231675	0.787132	0.227657	5.65584	0.0121003	9.45696	766.123	120.851	0.494284	0.0537582	0.0296765	0.294791	0.137135	0.0215733
L1_Ofk_M5_275	O. flavus	2015, field	50	0.95091	0.309381	0.281255	0.717202	0.187503						0.664762	0.053245	0.0290219	0.281228	0.132814	0.0318517
L2_OfK_q5 120	O. flavus	2015, field	100	0.980602				0.154056	5.31209					0.776593	0.0632284	0.0290107	0.304238	0.149229	0.136644
L2_OfK_M1 121	O. flavus	2015, field	100	1.22709	0.214339	0.160754	0.832776	0.135302	4.81009					0.508917	0.0497738	0.0242215	0.389332	0.206265	0.0472813
L2_OfK_M2 122	O. flavus	2015, field	100	0.763583	0.241132	0.187547	0.741573	0.121905	3.37569	0.0282095		593.593	26.7911	0.737466	0.0575451	0.0229686	0.385111	0.194032	0.0190851
L2_OfK_M3 123	O. flavus	2015, field	100	0.927017	0.10717	0.160754	0.820628	0.161424	4.0416	0.0251705	10.2754	678.687	15.8435	2.37927	0.0377953	0.0149606	0.368931	0.180971	0.026974
L2_OfK_M4 124	O. flavus	2015, field	100							0.0299091	8.96347	531.316	24.6341	0.669481	0.0504097	0.0191209	0.364487	0.184173	0.0425834
L2_OfK_M5 125	O. flavus	2015, field	100	0.999356	0.241132	0.200943	0.776952	0.178169	4.62318	0.0259502	9.56707	499.613	18.3137	0.487805	0.0423869	0.0267582	0.44241	0.226226	0.0206734
L3_OfK_M1_310	O. flavus	2015, field	150	1.2613	0.27181	0.216912	0.798393	0.0267793	4.4237	0.0166182	7.70664	502.526	184.624	0.601345	0.0564361	0.0396254	0.291736	0.151224	0.0187349
L3_OfK_M2_311	O. flavus	2015, field	150	1.03132	0.239748	0.246445	0.758605	0.220327	5.51544	0.0203394	8.69666	628.713	49.659	0.501762	0.0763448	0.0864459	0.479949	0.266411	0.0528736
L3_OfK_M3_312	O. flavus	2015, field	150	0.841206	0.300048	0.18619	0.74672	0.143326	5.19725	0.0253845	8.57909	354.971	170.542	0.622603	0.0694064	0.0299087	0.507124	0.255718	0.035808
L3_OfK_M4_313	O. flavus	2015, field	150	1.14662				0.0910864	5.54126	0.00870856	8.76651	632.244	6.61484	0.701552	0.047321	0.0157737	0.241108	0.114837	0.0196477
L3_OfK_M5_314	O. flavus	2015, field	150	1.22388	0.286553	0.131225	0.83279	0.148633	4.02115	0.0156084	9.02517	353.446	10.3569	0.765133	0.301651	0.0105053	0.241104	0.114897	0.0188983
L3_OfK_M6	O. flavus	2015, field	150											1.00552	0.0621699	0.0230437	0.299288	0.145295	0.0168687
L3_OfK_M7	O. flavus	2015, field	150											0.528242	0.0493238	0.0766375	0.228743	0.11286	0.040691
L3_OfK_M8	O. flavus	2015, field	150											1.40647	0.0753153	0.0192667	0.265589	0.131217	0.0165774
L3_OfK_M9	O. flavus	2015, field	150											1.14942	0.373543	0.0704259	0.317078	0.1657	0.0212715
L4_OfK_M1_285	O. flavus	2015, field	200	0.89436	0.249028	0.232962	0.740272	0.249698	3.37717	0.033185	14.4951	747.433	98.2783	0.576302	0.0424147	0.0148115	0.25596	0.134943	0.0186871
L4_OfK_M2_286	O. flavus	2015, field	200	1.0739	0.128547	0.23567	0.791434	0.0682907	1.70082	0.0215118	10.316	416.359
L4_OfK_M3_287	O. flavus	2015, field	200	0.905511	0.294693	0.254508	0.723757	0.225038	3.62343					0.4432	0.0363891	0.0149289	0.4312	0.215978	0.0211694
L4_OfK_M4_288	O. flavus	2015, field	200	0.733655	0.218222	0.21019	0.72523	0.141911	1.9042	0.0193868	12.1538
L4_OfK_M5_289	O. flavus	2015, field	200	0.814661	0.326936	0.168828	0.746421	0.184907	4.00704	0.0236473	8.89575	600.769	12.1775
L5_OfK_M1 111	O. flavus	2015, field	300	0.653734	0.187547	0.10717	0.788136	0.137981	2.90533	0.019592	8.42633	484.779	123.083	1.32264	0.0901906	0.15086	0.356812	0.170051	0.0739353
L5_OfK_M2 113	O. flavus	2015, field	300	0.771621	0.227735	0.147358	0.772196	0.133962	6.14472	0.0179045	9.62503	476.194	42.2647	1.04212	0.114731	0.0935536	0.285765	0.129444	0.0345948
L5_OfK_M3 115	O. flavus	2015, field	300	0.728753	0.214339	0.187547	0.739336	0.142	3.2448	0.00786973	8.13635	491.805	29.0295	1.03988	0.0936003	0.0450588	0.3989	0.319256	0.159153
L5_OfK_q4	O. flavus	2015, field	300	0.696602	0.10717	0.10717	0.823529	0.21166						1.43454	0.085702	0.0495263	0.478588	0.2183	0.0212446
L5_OfK_q5	O. flavus	2015, field	300	0.66981	0.200943	0.174151	0.737179	0.182858	2.46158	0.0258181	8.97295	512.941	27.8952	1.0677	0.0798782	0.0426329	0.301157	0.15839	0.0196721
Of2_L1_M1	O. flavus	2016, field	100	1.95852	0.360358	0.206301	0.84695	0.129943	16.5417	0.0389746	13.0933	722.254		0.440538	0.0346432	0.0219752	0.249494	0.125723	0.0248555
Of2_L1_M2	O. flavus	2016, field	100	1.45483	0.257207	0.13932	0.855282	0.0877451	18.8492	0.0271748	10.9906	281.941	87.7045	0.392347	0.0439235	0.00727567	0.262293	0.131942	0.0267062
Of2_L1_M3	O. flavus	2016, field	100	0.329546	0.186207	0.184868	0.60325	0.0214339	32.6544	0.0302485	23.9074	644.393	72.6727	0.636477	0.0367776	0.00625469	1.03792	0.565092	0.232424
Of2_L1_M4	O. flavus	2016, field	100	1.0449	0.289358	0.235773	0.757679	0.147358	13.3284	0.032461	15.7001	707.403	153.276	0.394702	0.0500662	0.0140397	0.280028	0.138827	0.0195531
Of2_L1_M5	O. flavus	2016, field	100	1.04222	0.234433	0.174151	0.799169	0.110519	58.5025	0.0562172	30.6882	1090.83	268.817	0.921789	0.0507056	0.0162641	0.635906	0.340045	0.0229306
Of2_L7_M1	O. flavus	2016, field	150	1.14425	0.097811	0.447519	0.706186	0.0803926	12.2554	0.0384468	14.0861	551.001	14.0204
Of2_L7_M2	O. flavus	2016, field	150	0.886474	0.475375	0.0990922	0.769478	0.115161	7.21613	0.0343982	29.2234	1287.44	15.2607	1.15725	0.092112	0.0203562	0.465021	0.254946	0.0138691
Of2_L7_M3	O. flavus	2016, field	150	1.14116	0.50624	0.241067	0.738314	0.0950874	5.69977	0.0313402	14.8306	896.999	33.8533	1.11269	0.114213	0.0337563	0.478438	0.272161	0.0184475
Of2_L7_M4	O. flavus	2016, field	150	1.06383	0.282706	0.226433	0.766184	0.179538	6.45001	0.0933102	14.7896	699.541	9.91322	0.645888	0.0402781	0.0122273	1.00224	0.558413	0.0463946
Of2_L7_M5	O. flavus	2016, field	150	0.809153	0.206307	0.344292	0.670936	0.11789	7.18385	0.0730207	14.445	778.068	9.34488	0.668944	0.0504241	0.0209708	0.237524	0.124755	0.0163079
Of2_L2_M1	O. flavus	2016, field	200	1.14116	0.150012	0.0656303	0.896347	0.0622818	5.57007	0.0326893	10.4755	433.345	38.1907	1.74372	0.113819	0.0183417	0.452041	0.241071	0.0242347
Of2_L2_M2	O. flavus	2016, field	200	0.557282	0.227735	0.135302	0.729258	0.0629621	1.4587	0.0573414	26.8792	907.981	28.5112	0.950889	0.0734331	0.0226848	0.497133	0.247892	0.0370995
Of2_L2_M3	O. flavus	2016, field	200	0.929586	0.320131	0.226369	0.738203	0.113854	4.39941	0.0371426	11.651	703.075	56.549	0.550969	0.0319658	0.00880946	0.235815	0.112382	0.0275862
Of2_L2_M4	O. flavus	2016, field	200	1.10659	0.0817212	0.113874	0.881173	0.052248	7.6336	0.0254986	12.4832	321.99	11.7928	0.52	0.0407643	0.0221656	0.259496	0.133683	0.0162578
Of2_L2_M5	O. flavus	2016, field	200	1.35022	0.207624	0.211642	0.821726	0.0509013	4.23338					0.98784	0.101097	0.0195517	0.505143	0.269643	0.0170716
Of2_L2_M6	O. flavus	2016, field	200	1.41161	0.262501	0.26384	0.79613	0.081027	4.70185
Of2_L3_M1	O. flavus	2016, field	300							0.0248256	10.0118	482.773		0.965175	0.0726476	0.0191421	0.230974	0.109349	0.0273372
Of2_L3_M2	O. flavus	2016, field	300	1.50613	0.258614	0.259954	0.807743	0.247894	2.9173	0.0261191	15.6355	997.55	27.6591	0.426482	0.0572235	0.013087	0.354189	0.180339	0.0040678
Of2_L3_M3	O. flavus	2016, field	300	1.07676	0.372312	0.0857122	0.822862	0.32276	5.59398	0.0719025	26.7431	835.268	4.79139	0.830469	0.0496981	0.00627032	0.257108	0.130404	0.0192669
Of2_L3_M4	O. flavus	2016, field	300	0.873229	0.208932	0.326791	0.693916	0.184155	3.84898	0.0289001	13.9466	477.712	33.513	0.911142	0.0697837	0.0207025	0.258133	0.107542	0.0145048
Of2_L3_M5	O. flavus	2016, field	300	0.900224	0.269264	0.143339	0.788265	0.163434	4.0359	0.0393444	14.0687	634.124	4.61916	0.900434	0.0552073	0.00891996	0.230093	0.104891	0.0149555
Of2_L4_M1	O. flavus	2016, field	500	1.14425	0.234367	0.166066	0.81663	0.222984	5.87473	0.0307413	15.5136	180.264	225.892
Of2_L4_M2	O. flavus	2016, field	500	0.557373	0.217054	0.190257	0.690278	0.470954	1.01008	0.0621509	31.881	934.029	13.2816	0.494434	0.0233505	0.0111322	1.25152	0.587636	0.0946528
Of2_L4_M3	O. flavus	2016, field	500	0.345667	0.254561	0.179533	0.606529	0.170154	3.04675	0.0429188	10.9799	828.563	203.667	1.01167	0.0531008	0.0113787	0.447168	0.190632	0.0266885
Of2_L5_M1	O. flavus	2016, field	750	1.39829	0.229031	0.140633	0.855682	0.129248	2.99901	0.0602403	30.1448	1554.5	6.79248
Of2_L5_M2	O. flavus	2016, field	750	0.884377	0.269333	0.297472	0.702216	0.361121	10.9701	0.0457569	23.5918	733.225	79.1563	0.475855	0.0477682	0.0117463	0.462121	0.259042	0.0254154
Of2_L5_M3	O. flavus	2016, field	750	0.998944	0.224963	0.220946	0.769231	0.116499	3.15211	0.0278186	20.4965	1051.21	269.861	0.689084	0.0521957	0.0195734	0.538793	0.253079	0.0394089
Of-100K-К_M1_176	O. flavus	2015, acclimation	100	0.988639	0.275962	0.10449	0.822896	0.113198	3.04092	0.0495205	11.2936	746.372	179.247	1.3851	0.0641826	0.0394142	0.457127	0.181051	0.0205229
Of-100K-К_M2_177	O. flavus	2015, acclimation	100	0.965611	0.273989	0.142315	0.797883	0.0824626	2.73187	0.0277526	9.28605	671.52	153.216	1.28329	0.0910276	0.0958071	0.249463	0.0883692	0.0283818
Of-100K-К_M3_178	O. flavus	2015, acclimation	100	1.01275	0.238452	0.0683206	0.857868	0.117887	2.24585	0.0236984	9.12908	400.884	138.39	0.691051	0.0800895	0.0709172	0.495412	0.155403	0.0915952
Of-100K-К_M4_179	O. flavus	2015, acclimation	100	1.01275	0.368395	0.0884149	0.814494	0.112528	3.0342	0.0203069	10.0091	423.224	162.876	1.11723	0.0749232	0.0501064	0.273853	0.115306	0.0315397
Of-100K-К_M5_180	O. flavus	2015, acclimation	100	1.06043	0.239667	0.170043	0.802823	0.100419	1.12577	0.0175298	7.44051	660.858	188.118
Of100_C_M1	O. flavus	2015, acclimation	100	1.05562	0.154056	0.146019	0.835474	0.253858	3.1707	0.0329425	17.9861	552.127			0.0387868	0.018956	0.449275	0.218805	0.0205019
Of100_C_M2	O. flavus	2015, acclimation	100		0.0723395	0.249169		0.19048	2.96092	0.0562558	12.7434	860.641	520.784	1.03036			0.397519	0.14644	0.0105178
Of100_C_M3	O. flavus	2015, acclimation	100		0.109849	0.198264		0.170616	4.16303	0.0146439	14.9915	849.716	168.277	0.421259	0.049099	0.0172369	0.471665	0.237898	0.0206612
Of100_C_M4	O. flavus	2015, acclimation	100	1.11456	0.0723395	0.249169	0.801306	0.0455471	2.52806	0.0178974	10.1373	718.502	118.069	0.640784	0.0628931	0.0246734	0.495054	0.311624
Of100_C_M5	O. flavus	2015, acclimation	100	1.39053	0.109849	0.198264	0.850946	0.081047	2.32123	0.0993499	17.4141	397.738	47.9134	0.59094	0.0566811	0.0295925	0.393802	0.192201	0.0222841
Of100_4_M1	O. flavus	2015, acclimation	100							0.0618767	14.2431	812.38	320.929	0.548257	0.0706664	0.026322	0.486425	0.259678	0.0238813
Of100_4_M2	O. flavus	2015, acclimation	100							0.0749972	18.1732	403.963	23.647	0.628531	0.0564972	0.018597	0.35877	0.179237	0.0195209
Of100_4_M3	O. flavus	2015, acclimation	100	1.39856	0.187547	0.190226	0.840121	0.124585	3.69515	0.0448203	15.9692	879.158	153.923	0.477858	0.057293	0.0300225	0.383346	0.162215	0.0239592
Of100_4_M4	O. flavus	2015, acclimation	100							0.0543913	17.2975	532.384	171.486	0.457854	0.0366604	0.0187316	0.368724	0.183577	0.0277197
Of101K_K11M1	O. flavus	2015, acclimation	150	1.29311	0.19544	0.0763018	0.888794	0.0428361	5.22757	0.0399018	13.7191	933.571	86.9052
Of101K_K11M2	O. flavus	2015, acclimation	150	1.99261	0.188816	0.188816	0.880508	0.309337	5.2196	0.0330168	13.1556		43.8649
Of101K_K11M3	O. flavus	2015, acclimation	150	1.90367	0.208842	0.164664	0.881834	0.139228	4.63257	0.0333993	10.9564	686.629
Of101K_K11M4	O. flavus	2015, acclimation	150	1.47296	0.117837	0.0575794	0.929326	0.0696309	5.72523	0.0227744	14.364	1108.51
Of101K_K11M	O. flavus	2015, acclimation	150	1.3794	0.183473	0.190169	0.83919	0.0970934	4.86307
Of101K_K13M1	O. flavus	2015, acclimation	150	1.32878	0.204943	0.0897465	0.881601	0.117206	7.72746	0.0452608	13.0351	1303.84
Of101K_K13M2	O. flavus	2015, acclimation	150	1.27546	0.214363	0.0375135	0.905263	0.267954	1.81139	0.0449835	10.5024	567.817	4.88417
Of101K_K13M3	O. flavus	2015, acclimation	150	1.24871	0.128622	0.0227768	0.937799	0.267963	4.74956	0.0195211	13.5235	830.745	157.685
Of101K_K13M4	O. flavus	2015, acclimation	150	1.45683	0.085696	0.10712	0.909091	0.0850265	2.81968	0.0471364	10.8173	1853.4
Of101K_K13M5	O. flavus	2015, acclimation	150							0.0690188	14.651		2.92519
Of101K_K13M6	O. flavus	2015, acclimation	150							0.0245952	12.1522	722.25	31.1827
Of-103K-К_M1_201	O. flavus	2015, acclimation	300	1.02375	0.269269	0.143965	0.806122	0.153296	2.55762	0.017377	13.5798	416.622		1.00571	0.0692571	0.0326857	0.279882	0.128523	0.0314545
Of-103K-К_M2_202	O. flavus	2015, acclimation	300	1.01007	0.296056	0.413942	0.673287	0.125254	2.49702	0.0169503	10.1642	872.632	130.619	0.467835	0.0554489	0.0657705	0.270844	0.101847	0.0264112
Of-103K-К_M3_203	O. flavus	2015, acclimation	300	0.999356	0.356339	0.354999	0.688332	0.129943	2.35198					0.589176	0.0555294	0.024	0.287824	0.144383	0.0525258
Of-103K-К_M4_203	O. flavus	2015, acclimation	300	1.1276	0.342261	0.24144	0.758915	0.139292	3.11824	0.0164055	11.0322	691.088	127.651	0.514104	0.042078	0.0573578	0.504742	0.23393	0.0231823
Of-103K-К_M5_204	O. flavus	2015, acclimation	300	1.05562	0.444754	0.28266	0.716754	0.21099	2.24139	0.020316	9.81279	588.206		0.543763	0.0514588	0.0514588	0.466823	0.206694	0.0314151
Of103_C_F1	O. flavus	2015, acclimation	300							0.0165956	10.0691	590.706	78.0823	1.21024	0.0723177	0.017783	0.464841	0.194358	0.00539307
Of103_C_F2	O. flavus	2015, acclimation	300							0.0543181	11.843	563.091	81.8829	0.482068	0.0517035	0.0298864	0.463387	0.18462	0.0158326
Of103_C_F3	O. flavus	2015, acclimation	300							0.0416379	10.7843	756.695	211.141	0.574781	0.0569462	0.0275344	0.497914	0.215328	0.0208551
Of103_C_F4	O. flavus	2015, acclimation	300							0.0244035	9.18264	625.327	37.4567	0.721364	0.0581688	0.0222621	0.435144	0.175722	0.00489476
Of103_C_F5	O. flavus	2015, acclimation	300							0.0239997	7.74659	1171.45		0.58299	0.0823045	0.0466392	0.416446	0.17595	0.0185676
Of161_100C_F1	O. flavus	2016, acclimation	100							0.0499039	13.6593	376.448	188.362	0.78005	0.0660848	0.0216958	0.529911	0.274777	0.0203125
Of161_100C_F2	O. flavus	2016, acclimation	100							0.0661868	15.2483	801.765	177.574	0.836133	0.112247	0.0182615	0.514432	0.224289	0.0218089
Of161_100C_F3	O. flavus	2016, acclimation	100							0.0285825	14.3468	1172.76	50.1532	0.47235	0.0534125	0.0148368	0.50119	0.241755	0.0180211
Of161_100C_F4	O. flavus	2016, acclimation	100							0.0382781	14.2622	976.18	68.5743	0.668796	0.0641452	0.0158446	0.584964	0.331742	0.0202864
Of161_100C_F5	O. flavus	2016, acclimation	100							0.0247114	17.8605	1650.43	37.4971	0.551302	0.0697917	0.015625	0.487011	0.198948	0.018415
Of161_100C_F6	O. flavus	2016, acclimation	100							0.0342493	11.4843	339.927	406.108	0.648537	0.0538721	0.018648	0.443778	0.182609	0.0191904
Of161_100C_F7	O. flavus	2016, acclimation	100							0.0272423	13.9297	582.803	560.563	0.495604	0.0565185	0.0138156	0.522955	0.220799	0.0209268
Of161_100C_F8	O. flavus	2016, acclimation	100							0.00883575	12.0121	613.183	275.83	1.27308	0.0747168	0.0294047	0.515374	0.209122	0.0219914
Of161_150C_F1	O. flavus	2016, acclimation	150							0.0289891	16.2478	569.57	277.153	1.6298	0.10303	0.0323232	0.596296	0.262346	0.0331276
Of161_150C_F2	O. flavus	2016, acclimation	150							0.0231538	13.7761	466.46	220.809	0.739485	0.0680356	0.0398318	0.575419	0.273344	0.0343176
Of161_150C_F3	O. flavus	2016, acclimation	150							0.0268102	12.8378	496.815	188.437	0.665397	0.0462046	0.00787002	0.422354	0.178042	0.0201121
Of161_150C_F4	O. flavus	2016, acclimation	150							0.0427363	15.0528	617.923	223.384	0.634699	0.0600356	0.0236581	0.453449	0.176388	0.0235558
Of161_150C_F5	O. flavus	2016, acclimation	150							0.0365847	10.9927	982.174	191.016	0.377499	0.0448315	0.0154198	0.463339	0.227298	0.0231246
Of161_150C_F6	O. flavus	2016, acclimation	150							0.0438193	15.2941	973.087	220.475	0.513919	0.0548715	0.0187366	0.416522	0.189518	0.0145783
Of161_150C_F7	O. flavus	2016, acclimation	150							0.0624474	16.9655	562.878	213.655	0.748954	0.0656381	0.0316423	0.483696	0.20622	0.02657
Of161_200C_F1	O. flavus	2016, acclimation	200							0.0618541	16.5412	567.364	70.9288	0.760396	0.0804455	0.0262376	0.557363	0.261169	0.0256481
Of161_200C_F2	O. flavus	2016, acclimation	200							0.0306939	17.1087	953.091	601.89	0.951238	0.0622656	0.0125031	0.623245	0.319203	0.032566
Of161_200C_F3	O. flavus	2016, acclimation	200							0.0851476	17.9755	769.267	201.659	1.85986	0.166145	0.0313027	0.498149	0.178968	0.0241916
Of161_200C_F4	O. flavus	2016, acclimation	200							0.0273548	12.639	550.993	176.947	1.16209	0.085874	0.0241362	0.47363	0.214286	0.0140809
Of161_200C_F5	O. flavus	2016, acclimation	200							0.0585799	14.4007	678.508	823.278	1.39151	0.141811	0.0710276	0.459016	0.191929	0.0209332
Of161_200C_F6	O. flavus	2016, acclimation	200							0.025564	12.6242	577.833	458.884	0.535311	0.0619585	0.0241533	0.521859	0.231325	0.0275387
Of161_200C_F7	O. flavus	2016, acclimation	200							0.0457456	15.9664	896.678	86.8959	0.487213	0.0363828	0.0042183	0.464419	0.213067	0.0195589
Of161_200C_F8	O. flavus	2016, acclimation	200							0.0394919	15.3227	458.711	244.347	0.428728	0.0466905	0.0145564	0.556111	0.255188	0.0318985
L2_OaK_M1 151	O. albinus	2015, field	100	0.567999	0.183528	0.14066	0.739489	0.273282	2.1754
L2_OaK_M2 152	O. albinus	2015, field	100	0.918979	0.318829	0.10449	0.803393	0.539867	4.09528
L2_OaK_M4 154	O. albinus	2015, field	100	1.01543	0.360358	0.369735	0.684958	0.517093	3.50865
L2_OaK_M5 155	O. albinus	2015, field	100	1.40928	0.21166	0.142	0.859422	0.505706	3.93369
L3_OaK_M1_276	O. albinus	2015, field	150	1.07719	0.356383	0.213026	0.762408	0.149386	3.10076	0.0230525	5.99563	709.382	58.8574	0.58788	0.0989855	0.0449685	0.230064	0.094566	0.0270525
L3_OaK_M2_277	O. albinus	2015, field	150	1.06076	0.387072	0.227689	0.748601	0.231038	3.10775	0.0133706	6.79522	351.632		0.424748	0.0601439	0.0351079	0.214987	0.0914049	0.0186155
L3_OaK_M3_278	O. albinus	2015, field	150	1.02202	0.334167	0.194069	0.767037	0.179141	3.69613	0.0148371	5.88941	655.383	197.824	0.413693	0.064984	0.0336525	0.26315	0.112691	0.0175331
L3_OaK_M4_279	O. albinus	2015, field	150	1.10078	0.348177	0.191498	0.777143	0.184132	3.59047	0.0195598	8.76353	701.031	24.4137	0.403292	0.0758377	0.0452675	0.228761	0.0954127	0.0194876
L4_OaK_M1_335	O. albinus	2015, field	200	1.0924	0.353424	0.182067	0.779605	0.196793	2.11893	0.0210121	5.86762	595.141	242.121	0.371976	0.315689	0.0325749	0.513288	0.237838	0.0398649
L4_OaK_M2_336	O. albinus	2015, field	200	0.891805	0.314676	0.22496	0.732928	0.207552	1.27717	0.0357727	5.55534	930.306	75.1758	0.774122	0.0655847	0.0182303	0.525249	0.202326	0.0305648
L4_OaK_M3_337	O. albinus	2015, field	200	1.74038	0.32732	0.21023	0.835864	0.343287	3.06936	0.0324467	4.33827	631.118	39.9396	0.336602	0.0460897	0.0120127	0.49447	0.227499	0.0162655
L4_OaK_M4_338	O. albinus	2015, field	200	1.06054	0.356192	0.187469	0.77212	0.180774	4.60211	0.021263	4.62434	591.369	153.935	0.355979	0.0459031	0.0165251	0.476048	0.144192	0.0423154
L4_OaK_M5	O. albinus	2015, field	200					0.204931	4.09781	0.0319588	5.04792	576.901	14.0291	0.404096	0.0383133	0.0108434	0.540383	0.226644	0.029642
L4OaK_P1	O. albinus	2015, field	200											0.783914	0.0327681	0.00137489	0.237616	0.0960442	0.0339748
L4OaK_P2	O. albinus	2015, field	200											0.390877	0.0366726	0.00402504	0.306842	0.147023	0.0362987
L4OaK_P4	O. albinus	2015, field	200											0.43687	0.0486629	0.00679527	0.245893	0.103227	0.0200233
L5_OaK_M1 141	O. albinus	2015, field	300	0.707319	0.219698	0.0884149	0.804749	0.100471	2.47748	0.0176412	4.91831	868.463	6.18545
L5_OaK_M2 142	O. albinus	2015, field	300	1.61558	0.326867	0.200943	0.83	0.690574	2.16069	0.0106469	4.34541	546.367	50.1238	0.832826	0.0430435	0.0154348	0.48254	0.202988	0.0296919
L5_OaK_M3 143	O. albinus	2015, field	300	1.21637	0.318829	0.152717	0.815079	0.303424	3.28281	0.0162018	6.16254	404.858	49.2686	0.548025	0.0689907	0.0365675	0.455295	0.180094	0.0587558
L5_OaK_M4	O. albinus	2015, field	300	1.39588	0.45681	0.160754	0.80672	0.251848	3.40826	0.0325456	4.93631	497.129	31.9761	0.527828	0.0256001	0.00977459	0.463024	0.190049	0.0236098
L5_OaK_F5	O. albinus	2015, field	300							0.0176289	5.90232	711.347	10.4038	0.643901	0.057386	0.0148374	0.451068	0.191874	0.022242
Oa2_L7_M1	O. albinus	2016, field	150	0.962032	0.170164	0.452571	0.660737	0.202991	3.40171	0.0378748	9.24633	734.237	336.812	0.487337	0.0402367	0.0310059	0.232543	0.112284	0.0155172
Oa2_L7_M2	O. albinus	2016, field	150	1.39253	0.247709	0.210361	0.819401	0.189464	3.96185	0.0343477	4.72811	847.766	4.01596	0.436845	0.0371783	0.0042898	0.464956	0.207055	0.0206138
Oa2_L7_M3	O. albinus	2016, field	150	1.05048	0.166147	0.091113	0.866803	0.0690047	3.22546	0.0345609	8.25424	1687.51	181.093	0.188993	0.0205624	0.00967644	0.228483	0.0960769	0.0224179
Oa2_L2_M1	O. albinus	2016, field	200	1.12507	0.178136	0.107149	0.860874	0.158045	6.02092	0.0283827	7.36032	624.987	10.3836	0.320516	0.0203871	0.0147097	0.00264651	0.0010168	0.000233488
Oa2_L2_M2	O. albinus	2016, field	200	1.79543	0.345687	0.328268	0.79707	0.156765	10.059	0.0163111	7.20202	689.022	3.73586	0.574186	0.0416279	0.0113953	0.237707	0.103554	0.0231909
Oa2_L2_M3	O. albinus	2016, field	200	1.65212	0.132544	0.174048	0.877307	0.196139	5.80924	0.0340426	9.29587	716.587	37.2635	0.713984	0.0478649	0.00915063	0.570762	0.254854	0.0679612
Oa2_L3_M1	O. albinus	2016, field	300	1.23469	0.279881	0.277203	0.76719	0.145297	7.5967	0.0335743	10.1286	782.605	15.1964	0.611968	0.0633474	0.0532959	0.264996	0.134193	0.0470419
Oa2_L3_lt1	O. albinus	2016, field	300	1.32833	0.275843	0.202196	0.811712	0.166711	1.465	0.029655	9.34006	1111.87	17.2743	0.491525	0.0501211	0.0430993	0.229184	0.0970041	0.0243802
Oa2_L3_M2	O. albinus	2016, field	300	1.13841	0.38572	0.104466	0.817434	0.113171	3.93843	0.0485614	7.61732	916.776	0.114733	0.388828	0.0260131	0.0221796	0.460008	0.146847	0.0148117
Oa2_L3_M4	O. albinus	2016, field	300	1.26675	0.278524	0.28388	0.768668	0.103107	5.26701	0.0230289	5.79408	571.359	14.1624	0.601721	0.0537084	0.0120902	0.228107	0.0963277	0.0188324
Oa2_L3_M5	O. albinus	2016, field	300	1.34509	0.184882	0.0562685	0.90625	0.0643069	3.66966	0.0273264	7.60466	501.673	58.1293
Oa2_L3_l5	O. albinus	2016, field	300	1.55875	0.308001	0.208905	0.825161	0.103783	2.30797
Oa2_L4_M1	O. albinus	2016, field	500	1.65049	0.278655	0.103156	0.880686	0.0422001	4.60403	0.029132	8.04704	760.23	14.5747	0.538189	0.0430362	0.0108773	0.587891	0.261719	0.0273437
Oa2_L4_M2	O. albinus	2016, field	500	1.5328	0.759699	0.221076	0.760928	0.152074	1.97899	0.0354695	7.2699	601.876	101.026	0.772982	0.0394307	0.00536631	0.508295	0.213006	0.0318514
Oa2_L4_M3	O. albinus	2016, field	500	1.48439	0.213013	0.163444	0.854932	0.0797124	4.52219	0.0299896	7.03985	1546.43	64.7775	0.746313	0.0490129	0.0222373	0.235035	0.0962441	0.0473396
Oa2_L4_M4	O. albinus	2016, field	500	1.60139	0.129879	0.0789983	0.920488	0.17875	7.7841	0.0226504	6.52371	729.573	40.255	1.02858	0.0666977	0.0160353	0.232338	0.0954204	0.0181307
Oa2_L4_M5	O. albinus	2016, field	500	1.24606	0.304147	0.121927	0.836138	0.0877605	4.2076	0.0327084	10.9947	1093.41	51.4974	0.792862	0.0375554	0.00279916	0.242153	0.10106	0.0215914
Oa2_L5_M1	O. albinus	2016, field	750	1.46053	0.143373	0.124614	0.886434	0.115234	5.56513	0.0313058	9.55635	705.151	16.1213	0.463248	0.0290598	0.0029304	1.0485	0.472818	0.0424092
Oa2_L5_M2	O. albinus	2016, field	750	1.13019	0.342806	0.156673	0.798685	0.107796	7.23457	0.0255273	5.5148	892.094	10.4948	0.458333	0.0232843	0.000735294	0.295053	0.13456	0.027406
Oa2_L5_M3	O. albinus	2016, field	750	1.24603	0.29878	0.239828	0.781907	0.116564	4.27482	0.0194701	6.79433	436.94	120.906	0.298551	0.00737813	0.00118577	0.207852	0.0935335	0.0167436
Oa2_L5_M4	O. albinus	2016, field	750	1.26176	0.33754	0.200916	0.794643	0.0957702	4.15158	0.0195734	6.73387	631.474	68.3507	0.32671	0.0233781	0.00204559	0.398448	0.131953	0.00970246
Oa2_L5_M5	O. albinus	2016, field	750	0.985553	0.295934	0.219607	0.755129	0.0870393	3.82791	0.031779	10.3504	663.851	13.6061	0.363449	0.0234899	0.00980898	0.208139	0.0914306	0.0272499
Oa2_L6_M1	O. albinus	2016, field	1000	1.34985	0.234349	0.149983	0.845946	0.139268	5.48016	0.0592993	10.4517	752.262	144.791	0.357861	0.0291159	0.0201165	0.216645	0.0845207	0.0202936
Oa2_L6_M2	O. albinus	2016, field	1000	1.22663	0.346831	0.149981	0.812354	0.0857048	4.1487	0.025887	6.87612	477.777	12.4026	0.827035	0.0802226	0.0150707	0.378699	0.332922	0.0265105
Oa2_L6_M4	O. albinus	2016, field	1000	1.02367	0.372486	0.230459	0.743822	0.171504	4.23466	0.0431013	13.2241	589.161	42.6305	0.317869	0.0395091	0.00598623	0.405332	0.158423	0.0200927
Oa-102K-К-M1_226	O. albinus	2015, acclimation	200	0.661407	0.376226	0.170038	0.703437	0.300579	2.23306	0.0431315	6.39994	743.37	142.654
Oa-102K-К-M2_227	O. albinus	2015, acclimation	200	1.19734	0.313399	0.163396	0.8088	0.298666	2.73357	0.0141953	5.42827	674.317		0.351843	0.0296314	0.00466636	0.471456	0.197563	0.0237332
Oa-102K-К-M3_228	O. albinus	2015, acclimation	200		0.31615	0.196924		0.286009	3.43319	0.0388781	6.33631	716.504	87.4235	0.399093	0.0437642	0.037415	0.456386	0.20195	0.0294926
Oa-102K-К-M4_229	O. albinus	2015, acclimation	200	1.10385	0.334905	0.179509	0.785596	0.275962	2.77474					0.156343	0.0151876	0.00327576	0.553597	0.269394	0.0324401
Oa-102K-К-M5_230	O. albinus	2015, acclimation	200	0.698901	0.32669	0.183428	0.713178	0.288531	3.32356	0.0328928	5.93781	709.944	37.8447
Oa-103K-К-M1_251	O. albinus	2015, acclimation	300	1.28016	0.354857	0.194167	0.796852	0.273842	2.75101	0.0244438	6.62188	672.301		0.653881	0.0258738	0.0139582	0.253912	0.0989979	0.0155494
Oa-103K-К-M2_252	O. albinus	2015, acclimation	300	1.35277	0.391097	0.199567	0.796692	0.265866	2.95104	0.0406208	6.50092	710.874	68.3392
Oa-103K-К-M3_253	O. albinus	2015, acclimation	300	1.39777	0.396302	0.18744	0.805405	0.299234	2.92136	0.0156802	5.60086	586.821
Oa-103K-К-M5_255	O. albinus	2015, acclimation	300	1.44118	0.369671	0.15403	0.827539	0.252475	2.76129	0.0252601	6.47811	704.902
Oa-103K-К-M5_254	O. albinus	2015, acclimation	300	1.278	0.334905	0.241132	0.779624	0.379112	2.79347	0.026613	6.7914	592.271
Oa161_500C_F1	O. albinus	2016, acclimation	500							0.0768141	9.0862	441.737	181.373	0.551238	0.0359398	0.00607091	0.469919	0.224872	0.0168745
Oa161_500C_F2	O. albinus	2016, acclimation	500							0.0920401	9.21692	839.782	309.351	0.450324	0.0326848	0.00830091	0.413072	0.14183	0.0228758
Oa161_500C_F3	O. albinus	2016, acclimation	500							0.0617016	9.29366	650.629	322.359	0.446202	0.0401867	0.00725953	0.522843	0.241479	0.0192168
Oa161_500C_F4	O. albinus	2016, acclimation	500							0.0426187	6.79385	877.25	180.827	0.470059	0.0485736	0.00668209	0.367384	0.153917	0.00824553
Oa161_500C_F5	O. albinus	2016, acclimation	500							0.123227	10.6877	689.219	320.55	0.397809	0.0411435	0.00961795	0.358025	0.124339	0.0114638
Oa161_500C_F6	O. albinus	2016, acclimation	500							0.0894799	10.0971	933.713	29.7664	0.509434	0.0533333	0.0161006	0.494945	0.207033	0.0254945
Oa161_500C_F7	O. albinus	2016, acclimation	500							0.0620453	7.87589	1134.14		0.673913	0.0336439	0.00181159	0.427564	0.168204	0.0113945
Oa161_500C_F8	O. albinus	2016, acclimation	500							0.0970248	11.9007	1212.35	522.596	0.453953	0.0328724	0.00834855	0.4	0.16092	0.0130268
